# Supplementary material for: Spatiotemporal correlation of spinal network dynamics underlying spasms in chronic spinalized mice
Source: eLife. 2017 Feb 13;6:e23011. doi: 10.7554/eLife.23011 (PMC5332159; doi:10.7554/eLife.23011)
Supplement: Figure 1—source data 1. — DOI: http://dx.doi.org/10.7554/eLife.23011.003 [file elife-23011-fig1-data1.xlsx]

## Sheet: Sheet1
	Number of spasms/10 minutes	S.d.	n
Mouse 1	4	1.23	2
Mouse 2	3	0.956	3
Mouse 3	2	0.253	3
Mouse 4	6	1.32	3
Mouse 5	10	3.36	3
