# Supplementary material for: Spatiotemporal correlation of spinal network dynamics underlying spasms in chronic spinalized mice
Source: eLife. 2017 Feb 13;6:e23011. doi: 10.7554/eLife.23011 (PMC5332159; doi:10.7554/eLife.23011)
Supplement: Figure 1—source data 2. — DOI: http://dx.doi.org/10.7554/eLife.23011.004 [file elife-23011-fig1-data2.xlsx]

## Sheet: Sheet1
	Frequency distribution
	Bin Center (S)	Time delay (S)
	-3	0
	-2.9	0
	-2.8	0
	-2.7	0
	-2.6	0
	-2.5	0
	-2.4	0
	-2.3	0
	-2.2	0
	-2.1	0
	-2	0
	-1.9	0
	-1.8	0
	-1.7	0
	-1.6	1.40845
	-1.5	1.40845
	-1.4	1.2364
	-1.3	1.40845
	-1.2	2.11268
	-1.1	0.96452
	-1	1.40845
	-0.9	2.1
	-0.8	2.11268
	-0.7	1.40845
	-0.6	1.40845
	-0.5	2.11268
	-0.4	1.40845
	-0.3	2.8169
	-0.2	4.92958
	-0.1	7.04
	4.47035e-08	11.9718
	0.1	11.9718
	0.2	5.623
	0.3	4.22535
	0.4	4.92958
	0.5	2.11326
	0.6	1.40845
	0.7	4.2136
	0.8	0.704225
	0.9	1.40845
	1	0
	1.1	0.704225
	1.2	0.704225
	1.3	0.704225
	1.4	3.52113
	1.5	0.704225
	1.6	2.11268
	1.7	0.704225
	1.8	2.11268
	1.9	1.23643
	2	0.946523
	2.1	0.704225
	2.2	0.704225
	2.3	0
	2.4	0
	2.5	0
	2.6	0.704225
	2.7	0
	2.8	0.704225
	2.9	0
	3	0.1643
