# Supplementary material for: Spatiotemporal correlation of spinal network dynamics underlying spasms in chronic spinalized mice
Source: eLife. 2017 Feb 13;6:e23011. doi: 10.7554/eLife.23011 (PMC5332159; doi:10.7554/eLife.23011)
Supplement: Figure 1—figure supplement 1—source data 1. — DOI: http://dx.doi.org/10.7554/eLife.23011.006 [file elife-23011-fig1-figsupp1-data1.xlsx]

## Sheet: Sheet1
Acute transected animals
Stimulus intensity (T)	M wave		H reflex		poly 200 ms
	Mean	SEM	Mean	SEM	Mean	SEM
0	0	0	0	0	0	0
0.5	0	0	0	0	0	0
0.8	0	0	0	2	0	0
1	0	0	0.82	0.25	0	0
1.25	2	0.5	15	7	0	0
1.5	10	2	30	12	0	0
1.75	15	3.5	45	9	0	0
2	25	4.15	54	9.54	0	0
2.5	40	5	72	7.25	2.56	2
3	60	4	100	12.5	5.25	4
4	75	6	64	8.46	10	5.146
5	84	7	25	3.9	12.5	7.25
7.5	100	4	0	7.58	24.25	12.25
10	100	1	0	1.5	38.25	12.256
15	100	1.4	0	0	59.35	15.24
20	100	2	0	0	75.25	8.256
25	100	1.3	0	0	84	5.245
50	100	1.7	0	0	100	12.25
