# Supplementary material for: Spatiotemporal correlation of spinal network dynamics underlying spasms in chronic spinalized mice
Source: eLife. 2017 Feb 13;6:e23011. doi: 10.7554/eLife.23011 (PMC5332159; doi:10.7554/eLife.23011)
Supplement: Figure 1—figure supplement 1—source data 2. — DOI: http://dx.doi.org/10.7554/eLife.23011.007 [file elife-23011-fig1-figsupp1-data2.xlsx]

## Sheet: Sheet1
Chronically transected animals
Stimulus intensity (T)	M wave		H reflex		poly 200 ms
	Mean	SEM	Mean	SEM	Mean	SEM
0	0	0	0	0	0	0
0.5	0	0	0	0	0	0
0.8	0	0	0	0	12.25	3.25
1	0	0	21	7.256	15.263	5.25
1.25	2.152	0	31.256	9.54	21.256	2.15
1.5	12.15	3	42.15	12.25	40.2	12.25
1.75	25.152	3.5	68.4	8.542	60.253	12.14
2	33.152	5.15	84.253	9.53	70.25	8.25
2.25	42.1526	6.25	100	12.14	79.25	15.215
2.5	54	9.15	87.25	4.2563	84.25	9.25
3	72.325	6.152	45.25	7.25	48.25	7.25
4	89.25	12.256	23.25	8.25	31.025	8.25
5	100	4.12	5.253	7.25	45.29	4.25
7.5	100	1.2	1	3.54	60.25	6.25
10	100	0	0	0	80.256	4.25
15	100	0	0	0	74.256	9.256
20	100	0	0	0	81.296	11.268
25	100	0	0	0	100	14.25
