# Supplementary material for: Spatiotemporal correlation of spinal network dynamics underlying spasms in chronic spinalized mice
Source: eLife. 2017 Feb 13;6:e23011. doi: 10.7554/eLife.23011 (PMC5332159; doi:10.7554/eLife.23011)
Supplement: Figure 1—figure supplement 1—source data 3. — DOI: http://dx.doi.org/10.7554/eLife.23011.008 [file elife-23011-fig1-figsupp1-data3.xlsx]

## Sheet: Sheet1
	Stimulus intensity (T)	Delay of motor response (s)
		Mean	SD	N
	0.5	10	2.1	5		One phasse decay
	0.6	8.5	1.84	5
	0.7	7	1.21	5		Y0	48.17
	0.8	4.5	1.145	5		PLATEAU	0.0634
	0.9	2.9	0.823	5		K	3.148
	1	2	1.1	5		Half Life	0.2202
	1.25	0.8	0.541	5		Tau	0.3177
	1.5	0.5	0.4956	5		Span	48.11
	1.75	0.4	0.3526	5		Goodness of Fit
	2	0.3	0.25	5		Robust Sum of Squares	13.12
	2.5	0.2	0.3	5		RSDR	0.1872
	3	0	0.15	5		Constraints
	4	0	0.12	5		K	K > 0.0
	5	0	0.1	5
