# Supplementary material for: Spatiotemporal correlation of spinal network dynamics underlying spasms in chronic spinalized mice
Source: eLife. 2017 Feb 13;6:e23011. doi: 10.7554/eLife.23011 (PMC5332159; doi:10.7554/eLife.23011)
Supplement: Figure 2—source data 1. — DOI: http://dx.doi.org/10.7554/eLife.23011.012 [file elife-23011-fig2-data1.xlsx]

## Sheet: Sheet1
	No plateau MN (%)	Partial plateau MN (%)	Full plateau MN (%)
Control	92	5	0
Lesioned	11	77	14
	Lesioned	Control
no plateau MNs	6	21
partial MNs	32	3
Full MNs	7	1
low firing MNs	6	0
Total	51	25
plateau estimation in full MNs	(-1.5 ± 0.6 nA)
plateau estimation in partial MNs	(-0.6 ± 0.4 nA)
plateau estimation in no plateau MNs	(+168 pA)
plateau estimation in low firing	(-1.1 ± 0.9 nA)
