# Supplementary material for: Spatiotemporal correlation of spinal network dynamics underlying spasms in chronic spinalized mice
Source: eLife. 2017 Feb 13;6:e23011. doi: 10.7554/eLife.23011 (PMC5332159; doi:10.7554/eLife.23011)
Supplement: Figure 2—figure supplement 1—source data 1. — DOI: http://dx.doi.org/10.7554/eLife.23011.014 [file elife-23011-fig2-figsupp1-data1.xlsx]

## Sheet: Sheet1
Acute								Chronic
	Monosynaptic		Polysynaptic						Monosynaptic		Polysynaptic
Stimulation intensity (T)	Mean	SEM	Mean	SEM				Stimulation intensity (T)	Mean	SEM	Mean	SEM
0.1	0	0	0	0				0.1	0	0	0	0
0.15	0	0	0	0				0.15	0.00944874	0	0	0
0.25	0	0	0	0				0.25	0.0140401	0	25.623	12.023
0.375	0	0	0	0				0.375	0.5126	0	45.36	10.263
0.5	0	0	0	0				0.5	0.8425	0	64.263	9.256
0.6	0	0	0	0				0.625	0.5896	0	78.2965	7.16
0.8	6.8	0.00635869	0	0				0.75	0.84256	2.695	65.26	8.263
1	15.354	2.15	0	0.8452				1	21.256	6.25	72.36	4.263
1.25	28.17	6.42	1.31	1.436				1.25	41.26	9.25	84.26	5.12
1.5	34.4	4.15	3.12	2.012				1.5	54.263	6.215	95.36	3.293
1.75	50.16	7.14	9.125	1.02				1.75	62.356	4.25	89.26	4.256
2	71.25	8.15	6.15	0.0210818				2	68.32	5.26	85.26	5.163
2.25	68.76	11.9	15.24	0.00920239				2.25	72.2563	7.25	91.263	6.263
2.5	85.46	7.15	16.243	0.0210902				2.5	82.245	6.25	86.26	4.28
3	90.02	9.245	12.215	0.0455356				3.75	93.26	4.256	75.26	5.193
3.5	93.46	6.153	19.24	8.215				5	100	5.256	43.25	7.325
4.5	97.6	4.215	25.426	12.24				6.25	96.256	4.263	52.26	8.162
6	100	1.24	25.251	15.24				7.5	97.2563	2.152	60	4.263
8	95.29	2.196	35.215	9.125				8.75	94.25	1.256	64.26	6.12
10	98.4	1.254	47.125	12.24				10	95.36	0.256	90.213	3.263
15	94.35	0.156	67.156	4.25				15	97.256	0.9425	100	3.15
20	96.25	1.2543	95.125	6.215				20	96.152	1.023	98.15	1.94
30	98.25	0.2546	100	2.24				30	97.256	0.94	99.26	1.1203
