# Supplementary material for: Spatiotemporal correlation of spinal network dynamics underlying spasms in chronic spinalized mice
Source: eLife. 2017 Feb 13;6:e23011. doi: 10.7554/eLife.23011 (PMC5332159; doi:10.7554/eLife.23011)
Supplement: Figure 3—source data 1. — DOI: http://dx.doi.org/10.7554/eLife.23011.017 [file elife-23011-fig3-data1.xlsx]

## Sheet: Sheet1
	Number of events
	IPSPs			EPSPs
	Mean	SD	n	Mean	SD	n
before stim	50	25	5	72	21	5
After stim	171	38	5	936	65	5
