# Supplementary material for: Spatiotemporal correlation of spinal network dynamics underlying spasms in chronic spinalized mice
Source: eLife. 2017 Feb 13;6:e23011. doi: 10.7554/eLife.23011 (PMC5332159; doi:10.7554/eLife.23011)
Supplement: Figure 3—source data 2. — DOI: http://dx.doi.org/10.7554/eLife.23011.018 [file elife-23011-fig3-data2.xlsx]

## Sheet: Sheet1
	Balance between excitation and inhibition
	IPSPs (%)			EPSPs (%)
	Mean	SD	N	Mean	SD	N
before stim	59.0164	2.08333	3	40.9836	2.3	3
After stim	84.5529	6.44842	3	15.4472	1.32	3
