# Supplementary material for: Spatiotemporal correlation of spinal network dynamics underlying spasms in chronic spinalized mice
Source: eLife. 2017 Feb 13;6:e23011. doi: 10.7554/eLife.23011 (PMC5332159; doi:10.7554/eLife.23011)
Supplement: Figure 3—figure supplement 1—source data 1. — DOI: http://dx.doi.org/10.7554/eLife.23011.020 [file elife-23011-fig3-figsupp1-data1.xlsx]

## Sheet: Sheet1
	Stimulation T	Silence period	S.d	n				Mean duration for the silence period (S)	S.d. (s)
Cell 1	1.3	5.07	1.223	3				4.666	2.554
Cell 2	1.5	6.09	0.828	3
Cell 3	1.8	1	0.231	4
Cell 4	0.8	3.44	0.806	2
Cell 5	0.6	9.12	1.233	3
Cell 6	1.1	4.86	0.687	3
Cell 7	0.8	6.29	1.212	3
Cell 8	1.6	0.8	0.232	2
Cell 9	1.8	3.6	0.985	5
Cell 10	1.4	6.39	1.654	5
