# Supplementary material for: Spatiotemporal correlation of spinal network dynamics underlying spasms in chronic spinalized mice
Source: eLife. 2017 Feb 13;6:e23011. doi: 10.7554/eLife.23011 (PMC5332159; doi:10.7554/eLife.23011)
Supplement: Figure 3—figure supplement 1—source data 2. — DOI: http://dx.doi.org/10.7554/eLife.23011.021 [file elife-23011-fig3-figsupp1-data2.xlsx]

## Sheet: Sheet1
	Stimulation T	Motor response (S)	S.d (S)	N				Mean duration for motor response (s)	S.d. (S)
Cell 1	1.3	4.1	0.324	3				5.82	2.664
Cell 2	1.5	2.8	0.243	3
Cell 3	1.8	7.2	0.965	4
Cell 4	0.8	5.14	1.21	2
Cell 5	0.6	7.1	0.934	3
Cell 6	1.1	3.13	0.549	3
Cell 7	0.8	8.3	1.768	3
Cell 8	1.6	10.83	2.432	2
Cell 9	1.8	2.9	0.943	5
Cell 10	1.4	6.7	1.853	5
