# Supplementary material for: Spatiotemporal correlation of spinal network dynamics underlying spasms in chronic spinalized mice
Source: eLife. 2017 Feb 13;6:e23011. doi: 10.7554/eLife.23011 (PMC5332159; doi:10.7554/eLife.23011)
Supplement: Figure 4—source data 1. — DOI: http://dx.doi.org/10.7554/eLife.23011.023 [file elife-23011-fig4-data1.xlsx]

## Sheet: Figure 4F
	Time of the peak (S)	S.D. of the peak time	Intensity of the first peak (DF/F)	S.D. of intensity	N	Intensity of the Second peak (DF/F)	S.D. of intensity	N	Intensity of the third peak (DF/F)	S.D. of intensity	N
Mouse 1	1.458	0.02	0.13265	0.0963	3
Mouse 2	1.425	0.0152	0.1023	0.0925	3
Mouse 3	1.4263	0.0163	0.0956	0.18452	3
Mouse 4	1.4852	0.02563	0.16253	0.0914639	3
Mouse 5	1.47584	0.031263	0.12365	0.11425	3
Mouse 1	2.462	0.5263				1		3
Mouse 2	2.2653	0.16235				1		3
Mouse 3	1.69458	0.9263				1		3
Mouse 4	3.15264	0.4251				1		3
Mouse 5	2.1623	0.3624				1		3
Mouse 1	3.89563	0.29635							0.326	0.0251	3
Mouse 2	3.25263	0.12563							0.2136	0.039655	3
Mouse 3	4.12635	0.2152							0.45216	0.051263	3
