# Supplementary material for: Spatiotemporal correlation of spinal network dynamics underlying spasms in chronic spinalized mice
Source: eLife. 2017 Feb 13;6:e23011. doi: 10.7554/eLife.23011 (PMC5332159; doi:10.7554/eLife.23011)
Supplement: Figure 4—source data 2. — DOI: http://dx.doi.org/10.7554/eLife.23011.024 [file elife-23011-fig4-data2.xlsx]

## Sheet: Figure 4H
	Time of the peak (S)	S.D. of the peak time	Intensity of the first peak (DF/F)	S.D. of intensity	N	Intensity of the Second peak (DF/F)	S.D. of intensity	N
Mouse 1	2.96	0.031	1	-	3
Mouse 2	2.677	0.3265	1	-	3
Mouse 3	1.917	0.053	1	-	3
Mouse 4	2.046	0.047	1	-	3
Mouse 5	2.219	0.23	1	-	3
Mouse 1	3.956	0.321				0.767	0.026	3
Mouse 2	4.197	0.187				0.712	0.012	3
Mouse 3	4.743	0.564				0.685	0.027	3
Mouse 4	5.096	0.432				0.82	0.021	3
Mouse 5	5.021	0.489				0.754	0.017	3
