# Supplementary material for: Spatiotemporal correlation of spinal network dynamics underlying spasms in chronic spinalized mice
Source: eLife. 2017 Feb 13;6:e23011. doi: 10.7554/eLife.23011 (PMC5332159; doi:10.7554/eLife.23011)
Supplement: Figure 4—figure supplement 1—source data 1. — DOI: http://dx.doi.org/10.7554/eLife.23011.026 [file elife-23011-fig4-figsupp1-data1.xlsx]

## Sheet: Sheet1
	Vglut2/GCaMP3						VIAAT/GCaMP3
	Mean	SD	n				Mean	SD	n
mouse 1	95.15	4.52	5			mouse 1	3.3	1.23	5
mouse 2	90.8	6.236	5			mouse 2	4	0.956	5
mouse 3	97.9	2.65	5			mouse 3	5.11	6.362	5
mouse 4	89.48	8.245	5
