# Supplementary material for: Spatiotemporal correlation of spinal network dynamics underlying spasms in chronic spinalized mice
Source: eLife. 2017 Feb 13;6:e23011. doi: 10.7554/eLife.23011 (PMC5332159; doi:10.7554/eLife.23011)
Supplement: Figure 5—source data 1. — DOI: http://dx.doi.org/10.7554/eLife.23011.030 [file elife-23011-fig5-data1.xlsx]

## Sheet: Acute 
We applied a normalization procedure using the motor responses of the ventral root as a reference.
Each considered ventral root response was divided in four periods and each period was normalized in 100 bins, preserving the temporal sequence of the response:
the stimulation period was normalized with 100 bins between -1 and 0; the silent period with 100 bins between 0 and 1;
the spasm with 100 bins between 1 and 2 and post-spasm silence with 100 bins between 2 and 3.
Concurrently, the time of max activity (described as maximum averaged value, 500 ms, of DF/F) for each IN was detected and normalized to the new value of the corresponding ventral root period.
Data were fitted with Gaussian distributions and compared using the unpaired Student’s t test.
frequency of distribution				Acute
Bin Center	eINs	iINs		Gaussian	eINs	iINs
-1	0	0		Best-fit values
-0.99	0	0		AMPLITUDE	2.761	2.591
-0.98	0	0		MEAN	-0.2976	0.06586
-0.97	0	0		SD	0.123	0.161
-0.96	0	0
-0.95	0	0
-0.94	0	0		Goodness of Fit
-0.93	0	0		Degrees of Freedom	398	398
-0.92	0	0		R²	0.575	0.6557
-0.91	0	0		Absolute Sum of Squares	104.5	87.48
-0.9	0	0		Sy.x	0.5123	0.4688
-0.89	0	0		Constraints
-0.88	0	0		SD	SD > 0.0	SD > 0.0
-0.87	0	0
-0.86	0	0
-0.85	0	0
-0.84	0	0
-0.83	0	0
-0.82	0	0
-0.81	0	0
-0.8	0	0
-0.79	0	0
-0.78	0	0
-0.77	0	0
-0.76	0	0
-0.75	0	0
-0.74	0	0
-0.73	0	0
-0.72	0	0
-0.71	0	0
-0.7	0	0
-0.69	0	0
-0.68	0	0
-0.67	0	0
-0.66	0	0
-0.65	1.02041	0
-0.64	0	0
-0.63	0	0
-0.62	0	0
-0.61	0	0
-0.6	2.04082	0
-0.59	0	0
-0.58	0	0
-0.57	1.02041	0
-0.56	1.02041	0
-0.55	1.02041	0
-0.54	0	0
-0.53	0	0
-0.52	0	0
-0.51	0	0
-0.5	0	0
-0.49	1.02041	0
-0.48	1.02041	0
-0.47	0	0
-0.46	1.02041	0
-0.45	2.04082	0
-0.44	1.02041	0
-0.43	4.08163	0
-0.42	2.04082	0
-0.41	0	0
-0.4	3.06122	0
-0.39	1.02041	0
-0.38	1.02041	0
-0.37	3.06122	0
-0.36	2.04082	0
-0.35	5.10204	0
-0.34	1.02041	0
-0.33	1.02041	0
-0.32	1.02041	0
-0.31	5.10204	0
-0.3	2.04082	1.02041
-0.29	4.08163	0
-0.28	4.08163	0
-0.27	2.04082	0
-0.26	5.10204	0
-0.25	1.02041	0
-0.24	0	0
-0.23	2.04082	0
-0.22	4.08163	1.02041
-0.21	3.06122	0
-0.2	1.02041	0
-0.19	2.04082	0
-0.18	0	0
-0.17	3.06122	0
-0.16	0	1.02041
-0.15	2.04082	1.02041
-0.14	0	1.02041
-0.13	4.08163	0
-0.12	0	2.04082
-0.11	1.02041	1.02041
-0.1	0	4.08163
-0.09	1.02041	4.08163
-0.08	0	4.08163
-0.07	0	1.02041
-0.06	1.02041	3.06122
-0.05	1.02041	4.08163
-0.04	0	3.06122
-0.03	0	2.04082
-0.02	0	1.02041
-0.01	0	2.04082
-2.2352e-08	0	1.02041
0.00999998	0	1.02041
0.02	1.02041	1.02041
0.03	1.02041	2.04082
0.04	0	1.02041
0.05	0	3.06122
0.06	0	2.04082
0.07	0	3.06122
0.08	0	1.02041
0.09	1.02041	1.02041
0.1	0	2.04082
0.11	1.02041	3.06122
0.12	0	4.08163
0.13	0	3.06122
0.14	0	2.04082
0.15	0	4.08163
0.16	1.02041	3.06122
0.17	0	6.12245
0.18	0	1.02041
0.19	1.02041	0
0.2	0	1.02041
0.21	0	2.04082
0.22	0	1.02041
0.23	1.02041	2.04082
0.24	0	1.02041
0.25	0	0
0.26	0	1.02041
0.27	0	3.06122
0.28	1.02041	1.02041
0.29	1.02041	2.04082
0.3	0	1.02041
0.31	1.02041	1.02041
0.32	0	0
0.33	0	0
0.34	0	1.02041
0.35	0	1.02041
0.36	0	0
0.37	0	0
0.38	1.02041	0
0.39	0	0
0.4	0	0
0.41	0	0
0.42	0	0
0.43	0	0
0.44	0	0
0.45	0	0
0.46	1.02041	0
0.47	0	0
0.48	0	0
0.49	0	0
0.5	0	0
0.51	0	0
0.52	1.02041	0
0.53	0	0
0.54	0	0
0.55	0	0
0.56	0	0
0.57	1.02041	0
0.58	0	0
0.59	0	0
0.6	0	0
0.61	0	0
0.62	0	0
0.63	0	0
0.64	0	0
0.65	0	0
0.66	0	0
0.67	0	0
0.68	0	0
0.69	0	0
0.7	0	0
0.71	0	0
0.72	0	0
0.73	0	0
0.74	0	0
0.75	0	0
0.76	0	0
0.77	0	0
0.78	0	0
0.79	0	0
0.8	0	0
0.81	0	0
0.82	0	0
0.83	0	0
0.84	0	0
0.85	0	0
0.86	0	0
0.87	0	0
0.88	0	0
0.89	0	0
0.9	0	0
0.91	0	0
0.92	0	0
0.93	0	0
0.94	0	0
0.95	0	0
0.96	0	0
0.97	0	0
0.98	0	0
0.99	0	0
1	0	0
1.01	0	0
1.02	0	0
1.03	0	0
1.04	0	0
1.05	0	0
1.06	0	0
1.07	0	0
1.08	0	0
1.09	0	0
1.1	0	0
1.11	0	0
1.12	0	0
1.13	0	0
1.14	0	0
1.15	0	0
1.16	0	0
1.17	0	0
1.18	0	0
1.19	0	0
1.2	0	0
1.21	0	0
1.22	0	0
1.23	0	0
1.24	0	0
1.25	0	0
1.26	0	0
1.27	0	0
1.28	0	0
1.29	0	0
1.3	0	0
1.31	0	0
1.32	0	0
1.33	0	0
1.34	0	0
1.35	0	0
1.36	0	0
1.37	0	0
1.38	0	0
1.39	0	0
1.4	0	0
1.41	0	0
1.42	0	0
1.43	0	0
1.44	0	0
1.45	0	0
1.46	0	0
1.47	0	0
1.48	0	0
1.49	0	0
1.5	0	0
1.51	0	0
1.52	0	0
1.53	0	0
1.54	0	0
1.55	0	0
1.56	0	0
1.57	0	0
1.58	0	0
1.59	0	0
1.6	0	0
1.61	0	0
1.62	0	0
1.63	0	0
1.64	0	0
1.65	0	0
1.66	0	0
1.67	0	0
1.68	0	0
1.69	0	0
1.7	0	0
1.71	0	0
1.72	0	0
1.73	0	0
1.74	0	0
1.75	0	0
1.76	0	0
1.77	0	0
1.78	0	0
1.79	0	0
1.8	0	0
1.81	0	0
1.82	0	0
1.83	0	0
1.84	0	0
1.85	0	0
1.86	0	0
1.87	0	0
1.88	0	0
1.89	0	0
1.9	0	0
1.91	0	0
1.92	0	0
1.93	0	0
1.94	0	0
1.95	0	0
1.96	0	0
1.97	0	0
1.98	0	0
1.99	0	0
2	0	0
2.01	0	0
2.02	0	0
2.03	0	0
2.04	0	0
2.05	0	0
2.06	0	0
2.07	0	0
2.08	0	0
2.09	0	0
2.1	0	0
2.11	0	0
2.12	0	0
2.13	0	0
2.14	0	0
2.15	0	0
2.16	0	0
2.17	0	0
2.18	0	0
2.19	0	0
2.2	0	0
2.21	0	0
2.22	0	0
2.23	0	0
2.24	0	0
2.25	0	0
2.26	0	0
2.27	0	0
2.28	0	0
2.29	0	0
2.3	0	0
2.31	0	0
2.32	0	0
2.33	0	0
2.34	0	0
2.35	0	0
2.36	0	0
2.37	0	0
2.38	0	0
2.39	0	0
2.4	0	0
2.41	0	0
2.42	0	0
2.43	0	0
2.44	0	0
2.45	0	0
2.46	0	0
2.47	0	0
2.48	0	0
2.49	0	0
2.5	0	0
2.51	0	0
2.52	0	0
2.53	0	0
2.54	0	0
2.55	0	0
2.56	0	0
2.57	0	0
2.58	0	0
2.59	0	0
2.6	0	0
2.61	0	0
2.62	0	0
2.63	0	0
2.64	0	0
2.65	0	0
2.66	0	0
2.67	0	0
2.68	0	0
2.69	0	0
2.7	0	0
2.71	0	0
2.72	0	0
2.73	0	0
2.74	0	0
2.75	0	0
2.76	0	0
2.77	0	0
2.78	0	0
2.79	0	0
2.8	0	0
2.81	0	0
2.82	0	0
2.83	0	0
2.84	0	0
2.85	0	0
2.86	0	0
2.87	0	0
2.88	0	0
2.89	0	0
2.9	0	0
2.91	0	0
2.92	0	0
2.93	0	0
2.94	0	0
2.95	0	0
2.96	0	0
2.97	0	0
2.98	0	0
2.99	0	0
3	0	0

## Sheet: Chronic
Frequency of distribution				Chronic
Bin Center	eINs	iINs		Sum of two Gaussians	eINs	iINs
-1	0	0
-0.99	0	0		AMPLITUDE1	0.5959	1.119
-0.98	0	0		MEAN1	-0.3381	0.195
-0.97	0	0		SD1	-0.07244	0.06239
-0.96	0	0
-0.95	0	0		AMPLITUDE2	0.4591	1.119
-0.94	0	0		MEAN2	1.175	1.805
-0.93	0	0		SD2	0.2029	0.0208
-0.92	0	0
-0.91	0	0		Goodness of Fit
-0.9	0	0		Robust Sum of Squares	310.7	1295
-0.89	0	0		RSDR	0.1811	0.00342
-0.88	0	0		Number of points
-0.87	0	0		Analyzed	401	401
-0.86	0	0
-0.85	0.833333	0
-0.84	0	0
-0.83	0	0
-0.82	0	0
-0.81	0	0
-0.8	0.416667	0
-0.79	0	0
-0.78	0	0
-0.77	0	0
-0.76	0	0
-0.75	0	0
-0.74	0	0
-0.73	0	0
-0.72	0	0
-0.71	0	0
-0.7	0	0
-0.69	0	0
-0.68	0	0
-0.67	0	0
-0.66	0.416667	0
-0.65	0	0
-0.64	0	0
-0.63	0	0
-0.62	0	0
-0.61	0.833333	0
-0.6	0	0
-0.59	0	0
-0.58	0	0
-0.57	0	0
-0.56	0	0
-0.55	0	0
-0.54	0	0
-0.53	0.833333	0
-0.52	0	0
-0.51	0.416667	0
-0.5	0	0
-0.49	0.416667	0
-0.48	0	0
-0.47	0	0
-0.46	1.66667	0
-0.45	0	0.416667
-0.44	0	0
-0.43	0.416667	0
-0.42	0.833333	0
-0.41	0.416667	0
-0.4	0.833333	0
-0.39	0.416667	0
-0.38	2.08333	0
-0.37	0.416667	0
-0.36	2.08333	0
-0.35	0.833333	0
-0.34	0.416667	0
-0.33	0	0
-0.32	0.833333	0
-0.31	0.833333	0
-0.3	0.416667	0
-0.29	0	0
-0.28	0	0.416667
-0.27	0	0
-0.26	0.833333	0
-0.25	0.416667	0
-0.24	0.416667	0
-0.23	0.416667	0.416667
-0.22	0	0.833333
-0.21	0.833333	0.416667
-0.2	0	0
-0.19	0	0
-0.18	0.833333	0
-0.17	0	0
-0.16	0	0
-0.15	0	0
-0.14	0	0.416667
-0.13	0.833333	0.416667
-0.12	0	0.416667
-0.11	0.416667	1.25
-0.1	0.833333	1.25
-0.09	0.416667	0.416667
-0.08	0	0.416667
-0.07	0.833333	0
-0.06	0	1.25
-0.05	0	0.416667
-0.04	0	1.25
-0.03	0.416667	0
-0.02	0	0
-0.01	0	0.833333
-2.2352e-08	0.833333	0
0.00999998	0.833333	2.08333
0.02	0	1.25
0.03	0.416667	0.416667
0.04	0.416667	0.416667
0.05	0.416667	0.833333
0.06	0	0
0.07	0	0
0.08	0.416667	1.66667
0.09	0	0.833333
0.1	0.416667	0.416667
0.11	0.416667	0.833333
0.12	0	0.833333
0.13	0	1.25
0.14	0.416667	0.833333
0.15	0	1.66667
0.16	0	0
0.17	0	0
0.18	0	1.25
0.19	0.416667	0.833333
0.2	0	1.25
0.21	0	0.833333
0.22	0	1.66667
0.23	0	0
0.24	0.833333	0
0.25	0	0.833333
0.26	1.25	1.25
0.27	0	0.416667
0.28	0	0.833333
0.29	0	0
0.3	0	0.833333
0.31	0	1.25
0.32	0	0
0.33	0.416667	0.416667
0.34	0	0
0.35	0	1.25
0.36	0.416667	0.833333
0.37	0	0
0.38	0	0.416667
0.39	0.416667	1.25
0.4	0.416667	1.25
0.41	0	0
0.42	0.416667	0.416667
0.43	0	0
0.44	0	0
0.45	0	0.833333
0.46	0	0
0.47	0	0
0.48	0	0.833333
0.49	0	0.833333
0.5	0	0
0.51	0.416667	0.416667
0.52	0	0.416667
0.53	0.416667	0.416667
0.54	0.833333	0.833333
0.55	0	0
0.56	0	0
0.57	0	0
0.58	0.416667	0
0.59	0.416667	0.416667
0.6	0	0.833333
0.61	0	0.416667
0.62	1.25	0.416667
0.63	0.416667	0
0.64	0	0
0.65	0	0.416667
0.66	0	0.416667
0.67	0	0
0.68	0.416667	0
0.69	2.08333	0
0.7	0	0
0.71	0	0
0.72	0.416667	0
0.73	0	0
0.74	0	0
0.75	2.08333	0
0.76	0	0
0.77	0	0.416667
0.78	1.25	0.416667
0.79	0	0
0.8	0	0
0.81	0.416667	0
0.82	0	0
0.83	0.833333	0
0.84	0	0
0.85	1.25	0
0.86	0.833333	0
0.87	0.416667	0
0.88	0.833333	0.416667
0.89	0	0
0.9	1.66667	0
0.91	0.416667	0
0.92	1.25	0
0.93	0.833333	0
0.94	0.833333	0
0.95	0	0
0.96	0	0
0.97	0.833333	0
0.98	0	0
0.99	0.416667	0
1	1.25	0.416667
1.01	1.66667	0
1.02	2.08333	0
1.03	2.08333	0
1.04	0	0
1.05	0.416667	0
1.06	0	0
1.07	0.416667	0
1.08	0	0
1.09	0.833333	0.416667
1.1	2.08333	0
1.11	1.66667	0
1.12	0.416667	0
1.13	0.416667	0.416667
1.14	0.416667	0
1.15	1.25	0.416667
1.16	1.25	0.833333
1.17	0.416667	0
1.18	0.416667	0
1.19	0	0.416667
1.2	0.416667	0
1.21	0	0
1.22	0.416667	0
1.23	0.416667	0
1.24	0.416667	0
1.25	1.25	0
1.26	1.25	2.08333
1.27	0.416667	0
1.28	0	0
1.29	0.833333	0.416667
1.3	0.833333	0.416667
1.31	0.416667	0.416667
1.32	0	0
1.33	0.416667	0.416667
1.34	0.416667	0.416667
1.35	0.416667	0.416667
1.36	0.416667	0
1.37	1.25	0
1.38	0.416667	0.416667
1.39	0.833333	1.25
1.4	0.833333	0.416667
1.41	0	0
1.42	0.416667	0
1.43	0	0.416667
1.44	0	0
1.45	1.25	1.66667
1.46	0	0.416667
1.47	0	0.416667
1.48	2.08333	0.833333
1.49	0	0
1.5	0.416667	0
1.51	0	0
1.52	0	0
1.53	0	0
1.54	0	0
1.55	0.833333	0.833333
1.56	0	0.416667
1.57	0	0
1.58	0.416667	0
1.59	0.416667	0
1.6	0.416667	0
1.61	0	0
1.62	0	0
1.63	1.25	1.66667
1.64	0.833333	0.416667
1.65	0	0
1.66	0	0.833333
1.67	0	0.416667
1.68	0	0.416667
1.69	0.416667	0.416667
1.7	0.416667	0.833333
1.71	0	0
1.72	0.833333	0.833333
1.73	0	0.416667
1.74	0.416667	0.416667
1.75	0	0.833333
1.76	0	0
1.77	0	0.416667
1.78	0	0.833333
1.79	0	0
1.8	0	0
1.81	0.416667	0.833333
1.82	0.416667	0.416667
1.83	0.833333	0.833333
1.84	0	0.416667
1.85	0	1.25
1.86	0	0
1.87	0.416667	0.416667
1.88	0	0
1.89	0	0
1.9	0.416667	1.25
1.91	0.833333	0.833333
1.92	0	0
1.93	0	1.25
1.94	0	0
1.95	0.416667	0.416667
1.96	0.833333	1.25
1.97	0.416667	0.833333
1.98	0	0
1.99	0	0.416667
2	0	0.833333
2.01	0	1.25
2.02	0.416667	0.833333
2.03	0	0.416667
2.04	0	0
2.05	0	0
2.06	0	0
2.07	0	0.416667
2.08	0	0
2.09	0	0
2.1	0	0.833333
2.11	0.833333	2.08333
2.12	0	0
2.13	0	0.833333
2.14	0	0.416667
2.15	0	1.66667
2.16	0	0
2.17	0	0
2.18	0	0.833333
2.19	0	0
2.2	0	0.416667
2.21	0	0.416667
2.22	0	0
2.23	0	0.416667
2.24	0	0
2.25	0	0.416667
2.26	0	0.833333
2.27	0	0
2.28	0	0
2.29	0	0
2.3	0	0
2.31	0	0
2.32	0	0
2.33	0	0.416667
2.34	0	0
2.35	0	0.416667
2.36	0	0.833333
2.37	0	0
2.38	0	0
2.39	0	0
2.4	0	0
2.41	0	0.416667
2.42	0	0
2.43	0	0
2.44	0	0
2.45	0	0
2.46	0	0
2.47	0	0
2.48	0	0.416667
2.49	0	0
2.5	0	0
2.51	0	0
2.52	0	0
2.53	0	0
2.54	0	0
2.55	0	0
2.56	0	0
2.57	0	0
2.58	0	0
2.59	0	0
2.6	0	0
2.61	0	0
2.62	0	0
2.63	0	0
2.64	0	0
2.65	0	0
2.66	0	0.833333
2.67	0	0
2.68	0	0
2.69	0	0
2.7	0	0
2.71	0	0
2.72	0	0
2.73	0	0
2.74	0	0
2.75	0	0
2.76	0	0
2.77	0	0
2.78	0	0
2.79	0	0
2.8	0	0
2.81	0	0
2.82	0	0
2.83	0	0
2.84	0	0
2.85	0	0
2.86	0	0
2.87	0	0
2.88	0	0
2.89	0	0
2.9	0	0
2.91	0	0
2.92	0	0
2.93	0	0
2.94	0	0
2.95	0	0
2.96	0	0
2.97	0	0
2.98	0	0
2.99	0	0
3	0	0
