# Supplementary material for: Spatiotemporal correlation of spinal network dynamics underlying spasms in chronic spinalized mice
Source: eLife. 2017 Feb 13;6:e23011. doi: 10.7554/eLife.23011 (PMC5332159; doi:10.7554/eLife.23011)
Supplement: Figure 6—figure supplement 1—source data 1. — DOI: http://dx.doi.org/10.7554/eLife.23011.033 [file elife-23011-fig6-figsupp1-data1.xlsx]

## Sheet: Sheet1
	Control			Control
mouse 1	26.4199			Mean	SD	n
mouse 1	17.1203		Mouse 1	22.45	4.798	3
mouse 1	23.8211		Mouse 2	32.48	9.578	3
mouse 2	21.4207		Mouse 3	40.43	2.454	3
mouse 2	37.9201
mouse 2	38.1
mouse 3	40.6
mouse 3	37.9
mouse 3	42.8
	Lesioned			Lesioned
mouse 1	81			Mean	SD	n
mouse 1	59		Mouse 1	66.38	16.95	5
mouse 1	17.2		Mouse 2	48.48	7.284	5
mouse 1	76.9		Mouse 3	37.46	6.628	5
mouse 1	75
mouse 2	53.3
mouse 2	36.6
mouse 2	55.1
mouse 2	47.3
mouse 2	50.1
mouse 3	45.4
mouse 4	42.7
mouse 5	35.2
mouse 6	28.8
mouse 7	35.2
