# Supplementary material for: Spatiotemporal correlation of spinal network dynamics underlying spasms in chronic spinalized mice
Source: eLife. 2017 Feb 13;6:e23011. doi: 10.7554/eLife.23011 (PMC5332159; doi:10.7554/eLife.23011)
Supplement: Figure 6—figure supplement 2—source data 1. — DOI: http://dx.doi.org/10.7554/eLife.23011.035 [file elife-23011-fig6-figsupp2-data1.xlsx]

## Sheet: Sheet1
	Control	optogenetic stimulation
mouse 1	100	98
mouse 1	100	85
mouse 1	100	89
mouse 2	100	96
mouse 2	100	93
mouse 2	100	93
mouse 3	100	87
mouse 3	100	94
mouse 3	100	94
Paired t test	p<0.0005
